# Supplementary material for: Alternative splicing derived invertebrate variable lymphocyte receptor displays diversity and specificity in immune system of crab Eriocheir sinensis
Source: Front Immunol. 2023 Mar 14;13:1105318. doi: 10.3389/fimmu.2022.1105318 (PMC10045472; doi:10.3389/fimmu.2022.1105318)
Supplement: Supplementary file 2 [file Table_1.xls]

## Sheet: 抑菌汇总
Object	CFU	Protein	Bacteria
1	673.67	VLR2-L	CG
2	663.33	VLR2-L	CG
3	702.67	VLR2-L	CG
4	658.67	VLR2-S2	CG
5	597.67	VLR2-S2	CG
6	539.67	VLR2-S2	CG
7	772	pET32-a	CG
8	745.33	pET32-a	CG
9	871.33	pET32-a	CG
10	1005	PBS	CG
11	838	PBS	CG
12	821.33	PBS	CG
13	591.33	VLR2-S2	ML
14	545	VLR2-S2	ML
15	643.33	VLR2-S2	ML
16	665.67	VLR2-S9	ML
17	729.67	VLR2-S9	ML
18	664.67	VLR2-S9	ML
19	796.33	pET32-a	ML
20	763	pET32-a	ML
21	581.67	pET32-a	ML
22	780.33	PBS	ML
23	745	PBS	ML
24	875.33	PBS	ML
25	1594	VLR2-L	SA
26	1812	VLR2-L	SA
27	1775	VLR2-L	SA
28	1715.67	VLR2-S2	SA
29	1657.67	VLR2-S2	SA
30	1915.67	VLR2-S2	SA
31	1399.67	VLR2-S8	SA
32	1236.33	VLR2-S8	SA
33	1219.67	VLR2-S8	SA
34	1987.67	pET32-a	SA
35	2009.33	pET32-a	SA
36	1812.33	pET32-a	SA
37	1862.67	PBS	SA
38	1826.67	PBS	SA
39	1977.67	PBS	SA
40	111	VLR2-S8	VP
41	94	VLR2-S8	VP
42	112	VLR2-S8	VP
43	169.33	pET32-a	VP
44	174	pET32-a	VP
45	137.67	pET32-a	VP
46	159.67	PBS	VP
47	198	PBS	VP
48	144	PBS	VP
49	109.33	VLR2-S8	VH
50	92.67	VLR2-S8	VH
51	94	VLR2-S8	VH
52	172	VLR2-S9	VH
53	130	VLR2-S9	VH
54	109.33	VLR2-S9	VH
55	113.33	pET32-a	VH
56	169	pET32-a	VH
57	165.33	pET32-a	VH
58	148.67	PBS	VH
59	160.67	PBS	VH
60	136.33	PBS	VH
61	57	VLR2-S2	VA
62	43.67	VLR2-S2	VA
63	28.67	VLR2-S2	VA
64	28.5	VLR2-S8	VA
65	31	VLR2-S8	VA
66	35	VLR2-S8	VA
67	60.33	VLR2-S9	VA
68	57	VLR2-S9	VA
69	44.33	VLR2-S9	VA
70	93	pET32-a	VA
71	68	pET32-a	VA
72	85.33	pET32-a	VA
73	92.33	PBS	VA
74	67.67	PBS	VA
75	78.67	PBS	VA
