# Supplementary material for: Alternative splicing derived invertebrate variable lymphocyte receptor displays diversity and specificity in immune system of crab Eriocheir sinensis
Source: Front Immunol. 2023 Mar 14;13:1105318. doi: 10.3389/fimmu.2022.1105318 (PMC10045472; doi:10.3389/fimmu.2022.1105318)
Supplement: Supplementary file 3 [file Table_2.xls]

## Sheet: qPCR_R
Tissue	Treat	VLR2-L	VLR2-G	Hours
intestine	PBS	1.12426	3.95755	3
intestine	PBS	1.17161	3.24142	3
intestine	PBS	1.21463	2.19759	3
intestine	PBS	1.79031	2.11459	3
stomach	PBS	6.99487	2.84213	3
stomach	PBS	1.25868	2.40328	3
stomach	PBS	0.790257	3.06661	3
stomach	PBS	1.57787	7.15822	3
gill	PBS	1.11152	2.54662	3
gill	PBS	0.817029	3.77574	3
gill	PBS	0.834086	3.21348	3
gill	PBS	0.986693	3.31894	3
hepatopancreas	PBS	258.458	254.317	3
hepatopancreas	PBS	74.0034	188.938	3
hepatopancreas	PBS	151.114	136.228	3
hepatopancreas	PBS	129.583	199.277	3
intestine	PBS	4.13351	6.16438	6
intestine	PBS	0.933507	2.15421	6
intestine	PBS	2.04856	2.98764	6
intestine	PBS	3.51413	10.6756	6
stomach	PBS	0.73493	3.78668	6
stomach	PBS	1.06876	5.84164	6
stomach	PBS	1.59489	2.50945	6
stomach	PBS	1.5354	9.08237	6
gill	PBS	0.595473	1.93381	6
gill	PBS	1.69227	3.05653	6
gill	PBS	1.0792	1.54083	6
gill	PBS	1.36795	2.63748	6
hepatopancreas	PBS	181.251	241.238	6
hepatopancreas	PBS	122.569	169.032	6
hepatopancreas	PBS	171.24	499.198	6
hepatopancreas	PBS	171.554	238.499	6
intestine	PBS	1.51052	2.55131	12
intestine	PBS	0.450733	1.89979	12
intestine	PBS	0.479564	1.43283	12
intestine	PBS	0.487661	1.38552	12
stomach	PBS	0.63337	2.16789	12
stomach	PBS	1.33976	2.6841	12
stomach	PBS	0.45284	1.22764	12
stomach	PBS	0.451872	0.517273	12
gill	PBS	1.14968	1.07088	12
gill	PBS	0.55489	1.52855	12
gill	PBS	1.29315	0.938307	12
gill	PBS	0.873543	2.31059	12
hepatopancreas	PBS	422.239	172.939	12
hepatopancreas	PBS	355.001	357.557	12
hepatopancreas	PBS	293.885	387.915	12
hepatopancreas	PBS	191.779	236.111	12
intestine	PBS	0.978739	2.49328	24
intestine	PBS	1.19299	7.66519	24
intestine	PBS	0.572046	4.17743	24
intestine	PBS	0.621507	2.06303	24
stomach	PBS	1.38319	1.51456	24
stomach	PBS	1.04041	1.64864	24
stomach	PBS	6.98641	0.685831	24
stomach	PBS	1.52598	1.86966	24
gill	PBS	2.71043	3.86639	24
gill	PBS	0.25388	2.61343	24
gill	PBS	1.8866	2.1343	24
gill	PBS	2.99236	6.07288	24
hepatopancreas	PBS	246.522	280.023	24
hepatopancreas	PBS	212.221	714.816	24
hepatopancreas	PBS	437.593	539.563	24
hepatopancreas	PBS	320.793	683.64	24
intestine	VP	0.635403	1.02688	3
intestine	VP	1.00383	0.978585	3
intestine	VP	0.428867	2.05167	3
intestine	VP	0.843618	2.63531	3
stomach	VP	0.295556	4.53402	3
stomach	VP	0.507799	0.768741	3
stomach	VP	0.540808	0.954732	3
stomach	VP	0.523616	1.37236	3
gill	VP	0.757582	1.53984	3
gill	VP	0.923446	2.42926	3
gill	VP	1.02387	0.701169	3
gill	VP	1.23905	2.27672	3
hepatopancreas	VP	185.923	350.459	3
hepatopancreas	VP	164.86	462.803	3
hepatopancreas	VP	215.633	455.577	3
hepatopancreas	VP	169.177	417.907	3
intestine	VP	0.662832	0.670036	6
intestine	VP	0.44379	0.84046	6
intestine	VP	0.5563	2.1409	6
intestine	VP	0.868534	1.22014	6
stomach	VP	0.345546	0.766488	6
stomach	VP	0.284123	0.951374	6
stomach	VP	0.316402	1.71652	6
stomach	VP	0.396733	0.570713	6
gill	VP	1.06734	1.77698	6
gill	VP	1.25158	2.01263	6
gill	VP	0.548645	0.960702	6
gill	VP	0.470202	0.92095	6
hepatopancreas	VP	229.256	128.946	6
hepatopancreas	VP	240.427	181.768	6
hepatopancreas	VP	143.599	180.669	6
hepatopancreas	VP	238.421	193.23	6
intestine	VP	0.436765	0.518294	12
intestine	VP	0.627044	0.975731	12
intestine	VP	0.386971	2.39334	12
intestine	VP	0.158253	0.418197	12
stomach	VP	0.832101	1.67258	12
stomach	VP	2.40458	0.430197	12
stomach	VP	1.78523	0.484617	12
stomach	VP	0.488681	1.73379	12
gill	VP	1.26174	0.803496	12
gill	VP	0.698134	1.39048	12
gill	VP	0.819359	0.650601	12
gill	VP	0.445479	0.524801	12
hepatopancreas	VP	103.138	114.129	12
hepatopancreas	VP	99.9889	479.517	12
hepatopancreas	VP	71.0585	103.801	12
hepatopancreas	VP	134.732	151.178	12
intestine	VP	0.532593	1.39489	24
intestine	VP	0.291941	1.93322	24
intestine	VP	0.625254	1.15861	24
intestine	VP	0.269993	1.03446	24
stomach	VP	0.411112	1.17344	24
stomach	VP	0.383542	1.17908	24
stomach	VP	2.61971	1.0994	24
stomach	VP	0.508226	1.07099	24
gill	VP	0.64288	0.965033	24
gill	VP	0.48992	1.47378	24
gill	VP	0.57833	1.49312	24
gill	VP	0.637605	1.9617	24
hepatopancreas	VP	164.153	405.96	24
hepatopancreas	VP	192.137	241.291	24
hepatopancreas	VP	235.516	475.038	24
hepatopancreas	VP	218.244	231.223	24
intestine	SA	0.502348	0.528515	3
intestine	SA	0.945712	3.21992	3
intestine	SA	0.148518	1.04488	3
intestine	SA	0.366138	0.6386	3
stomach	SA	1.74296	0.856444	3
stomach	SA	0.416962	0.416531	3
stomach	SA	0.469707	0.379639	3
stomach	SA	1.68044	1.04195	3
gill	SA	0.778775	1.58395	3
gill	SA	0.166322	1.00022	3
gill	SA	0.630584	1.02366	3
gill	SA	0.508654	0.396237	3
hepatopancreas	SA	110.617	35.4852	3
hepatopancreas	SA	115.825	89.411	3
hepatopancreas	SA	100.607	104.594	3
hepatopancreas	SA	146.527	60.9093	3
intestine	SA	0.729771	0.761625	6
intestine	SA	0.425503	0.541076	6
intestine	SA	0.692011	1.03197	6
intestine	SA	0.75571	0.456251	6
stomach	SA	0.629822	0.766518	6
stomach	SA	0.577348	0.859781	6
stomach	SA	1.37917	2.19436	6
stomach	SA	0.359506	0.425563	6
gill	SA	0.220347	0.206615	6
gill	SA	0.282787	0.324315	6
gill	SA	0.404924	0.218569	6
gill	SA	0.438861	0.364576	6
hepatopancreas	SA	176.04	71.7405	6
hepatopancreas	SA	192.268	406.503	6
hepatopancreas	SA	73.9634	62.1396	6
hepatopancreas	SA	195.31	252.607	6
intestine	SA	0.593639	1.40293	12
intestine	SA	0.930523	2.22181	12
intestine	SA	1.3724	0.907596	12
intestine	SA	1.04112	1.92734	12
stomach	SA	0.533887	1.74215	12
stomach	SA	0.641452	1.24189	12
stomach	SA	0.611437	1.55065	12
stomach	SA	0.753871	2.3541	12
gill	SA	0.763072	1.50905	12
gill	SA	1.02988	1.23709	12
gill	SA	1.56815	4.05791	12
gill	SA	1.72076	3.05667	12
hepatopancreas	SA	300.284	395.985	12
hepatopancreas	SA	383.386	116.707	12
hepatopancreas	SA	333.335	788.575	12
hepatopancreas	SA	106.124	1019.16	12
intestine	SA	2.16424	6.88422	24
intestine	SA	0.826691	6.60203	24
intestine	SA	2.39377	6.87657	24
intestine	SA	0.853702	3.48288	24
stomach	SA	557.286	853.925	24
stomach	SA	427.202	370.739	24
stomach	SA	517.166	1692.53	24
stomach	SA	166.846	2799.91	24
gill	SA	0.497078	0.635866	24
gill	SA	0.469849	1.24281	24
gill	SA	1.03144	1.79306	24
gill	SA	1.04547	1.96492	24
hepatopancreas	SA	299.248	1355.15	24
hepatopancreas	SA	385.396	381.623	24
hepatopancreas	SA	438.157	796.095	24
hepatopancreas	SA	349.889	957.734	24
